# Supplementary material for: Puribacter membranae gen. nov., sp. nov., isolated from a biofilm of a membrane bioreactor (MBR) treating sewage
Source: Int J Syst Evol Microbiol. 2025 Nov 20;75(11):006978. doi: 10.1099/ijsem.0.006978 (PMC12634028; doi:10.1099/ijsem.0.006978)
Supplement: Uncited Fig. S2. [file ijsem-75-06978-s002.xlsx]

## Sheet: Table S1
Table S1 The pairwise average nucleotide identity (ANI) and digital DNA–DNA hybridization (dDDH) values (%) compared reference strains with strains HTMS2 and HTMS3T.
		ANI value (%)			dDDH value (%)
Reference name	Reference assembly ID	HTMS2	HTMS3T		HTMS2	HTMS3T
HTMS2		100	99.9		100	100
HTMS3T		99.9	100		100	100
CTSOIL-112 sp017986195	GCA_017986195	77	77		20.2	20.2
CTSOIL-112 sp018261955	GCA_018261955	76.2	76.2		19.8	19.8
CTSOIL-112 sp021287185	GCA_021287185	75.9	75.9		21.5	21.4
Moraxella osloensis YV1	GCF_009867135	74.9	74.9		29.5	29.5
Formosimonas limnophila	GCF_014652675	74.6	74.6		20.6	20.6
Thauera phenylacetica	GCF_000310225	74.6	74.6		49.1	49.1
Acinetobacter sp. WCHA55	GCF_002165305	74.2	74.2		34.7	34.7
Parvibium lacunae	GCF_003335215	74.2	74.2		30.2	30.2
Acinetobacter towneri 5-2Ac02	GCF_001758345	74.2	74.2		38.3	38.3
Limnobacter olei P1	GCF_029087225	74.2	74.2		31.2	31.2
Acinetobacter rongchengensis	GCF_003611475	74.2	74.2		39.1	39.1
Acinetobacter pullicarnis	GCF_006352475	74.2	74.2		35	35
Leclercia adecarboxylata Z96-1	GCA_006171285	74.2	74.2		41.4	41.4
Formosimonas sp. 937862845	GCA_937862845	73.7	73.7		18.1	18.1
Hydromonas cinctiostellae	GCF_003339525	73.7	73.7		23.7	23.7
Hydromonas duriensis	GCF_004363775	73.7	73.7		21.3	21.3
Acinetobacter sichuanensis	GCF_003024515	73.2	73.2		38.4	38.4
Ideonella dechloratans	GCF_021049305	73.2	73.2		30.4	30.4
Acinetobacter idrijaensis	GCA_000761495	73.2	73.2		41.7	41.7
Diaphorobacter A caeni	GCF_015354245	73.2	73.2		29.7	29.7
Enterobacter sp. RHBSTW-00175	GCF_013927005	72.6	72.6		42	42
Pelomonas aquatica	GCF_026712205	72.6	72.6		32	32
Thiomonas bhubaneswarensis	GCF_001418255	72.6	72.6		27.9	27.9
Zoogloea ramigera	GCF_006539865	72.6	72.6		41	41
Undibacterium piscinae	GCA_003970805	72.6	72.6		39.5	39.5
Aeromonas sp. paramedia strain 3925	GCF_023093515	72.6	72.6		54.9	54.9
Mixta sp. Marseille-Q2659	GCF_940807255	72.6	72.6		44.2	44.2
Melaminivora alkalimesophila	GCF_000282995	72.6	72.6		25.8	25.8
Variovorax sp. PAMC28711	GCF_001577265	72.6	72.6		22.1	22.1
Pseudacidovorax intermedius NS331	GCF_001476815	72.6	72.6		28.1	28.1
Methylotenera mobilis 13	GCF_000384255	72.6	72.6		32	32
Comamonas testosteroni SWCO2	GCA_003569915	72.6	72.6		34.8	34.8
Escherichia sp. ESNIH1	GCF_002918705	72.6	72.6		50.8	50.8
Caldimonas thermodepolymerans	GCF_015476235	72	72		29.9	29.9
Caldimonas mangrovi	GCF_023721835	72	72		24	24
Thauera aminoaromatica	GCF_000310185	72	72		39.9	39.9
Paracidovorax konjaci	GCF_900112675	72	72		30.4	30.4
Stutzerimonas kunmingensis	GCF_900114065	72	72		45.6	45.6
Duganella danionis	GCF_009720775	72	72		29.8	29.8
Denitromonas halophila SFB-3	GCF_007625155	72	72		37.5	37.5
Limnohabitans sp. TEGF004	GCF_027924965	72	72		20.6	20.6
Limnohabitans sp. Hippo3	GCF_003063665	72	72		21.7	21.7
Methyloversatilis sp. 018824085	GCA_018824085	72	72		20.6	20.6
Hydrogenophaga sp. Bet4	GCF_014773545	72	72		23.3	23.3
Extensimonas vulgaris	GCF_003337425	72	72		29.7	29.7
Pseudocitrobacter vendiensis	GCF_943590815	72	72		48.5	48.5
Caldimonas aquatica	GCF_026013905	72	72		27.4	27.4
Diaphorobacter sp. HDW4A	GCF_011305995	72	72		25.6	25.6
Acidovorax eiseniae	GCF_000015565	72	72		30.5	30.5
Paraburkholderia hayleyella	GCF_009455685	72	72		30.7	30.7

## Sheet: Table S2
	Table S2 The average amino acid identity (AAI) values (%) compared reference strains with strains HTMS3T.
			AAI value (%)
	Reference name	Reference assembly ID	HTMS3T
	HTMS3T		100
	CTSOIL-112 sp017986195	GCA_017986195	76.7
	CTSOIL-112 sp018261955	GCA_018261955	76.8
	CTSOIL-112 sp021287185	GCA_021287185	76.7
	Ephemeroptericola cinctiostellae	GCF_003339525	68.3
	Formosimonas limnophila	GCF_014652675	68.3
	Hydromonas duriensis	GCF_004363775	68.6
